# Supplementary material for: Cockayne Syndrome Patient iPSC-Derived Brain Organoids and Neurospheres Show Early Transcriptional Dysregulation of Biological Processes Associated with Brain Development and Metabolism
Source: Cells. 2024 Mar 28;13(7):591. doi: 10.3390/cells13070591 (PMC11011893; doi:10.3390/cells13070591)
Supplement: Supplementary file 1 [file cells-13-00591-s001.zip]

Archive with 17 entries (16 files):
- organoids-2917974-supplementary - sub/
- organoids-2917974-supplementary - sub/S1.TIF
- organoids-2917974-supplementary - sub/S10.TIF
- organoids-2917974-supplementary - sub/S11.TIF
- organoids-2917974-supplementary - sub/S12.TIF
- organoids-2917974-supplementary - sub/S2.TIF
- organoids-2917974-supplementary - sub/S3.tif
- organoids-2917974-supplementary - sub/S4.TIF
- organoids-2917974-supplementary - sub/S5.TIF
- organoids-2917974-supplementary - sub/S6.TIF
- organoids-2917974-supplementary - sub/S7.TIF
- organoids-2917974-supplementary - sub/S8.TIF
- organoids-2917974-supplementary - sub/S9.TIF
- organoids-2917974-supplementary - sub/Supplementary Figures S1-S12 with Legends.pdf
- organoids-2917974-supplementary - sub/Supplementary Table 1 Primers and Antibodies.xlsx
- organoids-2917974-supplementary - sub/Supplementary Table 2 Top 50 KEGG lists.xlsx
- organoids-2917974-supplementary - sub/~$pplementary Figures S1-S12 with Legends.docx
