# Supplementary material for: Cockayne Syndrome Patient iPSC-Derived Brain Organoids and Neurospheres Show Early Transcriptional Dysregulation of Biological Processes Associated with Brain Development and Metabolism
Source: Cells. 2024 Mar 28;13(7):591. doi: 10.3390/cells13070591 (PMC11011893; doi:10.3390/cells13070591)
Supplement: Supplementary file 1 [file cells-13-00591-s001.zip › organoids-2917974-supplementary - sub/Supplementary Table 1 Primers and Antibodies.xlsx]

## Sheet: Primer
	Gene	Sequenz FWD	Sequenz REV
	MDM2	AAACTGGGGAGTCTTGAGGG	TGCACATTTGCCTGCTCCTC			Cockayne syndrome patient iPSC-derived brain organoids and neurospheres show early
	SESN2	ACAAGTGTTGTGGCCTTCCTGAAC	ATGGGTGAATGGCAAGTAGGAGGT			transcriptional dysregulation of biological processes associated with brain development and metabolism.
	WRN	GCATGTGTTCGGAAGAGTGTTT	TGACATGGAAGAAACGTGGAA			Acta Neuropathologica
	HMGCR	CATCTGAAGGGTTCGCAGTG	TGACCTGGACTGGAAACGG			Leon-Phillip Szepanowski1, Wasco Wruck1, Julia Kapr, Andrea Rossi, Ellen Fritsche, Jean Krutmann and James Adjaye1,*
	SQLE	GCCTGCCTTTCATTGGCTTC	TTCCTTTTCTGCGCCTCCTG			1Institute for Stem Cell Research and Regenerative Medicine, University Hospital Düsseldorf, Moorenstrasse 5, D-40225 Duesseldorf, Germany
	DHCR7	GCGCCAGAGACTGCAAATTC	ACTTCCCGATCCGAGGGTTA			*Correspondence: James.Adjaye@med.uni-duesseldorf.de
	MSMO1	TCATCATGAGTTTCAGGCTCCA	AATGGTCACCCATGCCCAAA			Leon-Phillip.Szepanowski@IUF-Duesseldorf.de
	MAGEA4	CCAAGGAGAAGATCTGCCTGT	CAGGGACCAGAGGAGAGGAG
	TMEM132C	CCCTTTACCCCAACGCAGAA	GTGCTGAATACAGCCTCCTGTT
	ZNF558	CGGGATAAAGGAGGAGCGTC	GAAGGTTACCAAGCCCCGTA
	TRIM4	AAAGCGATTCCAAGTGGCTGTA	CCAAGAACTGGCTGATGCTGT

## Sheet: Antibodies
	Host	Antibody	Company	Ordering Number
	Mouse	Map2	Synaptic Systems	188011
	Guinea Pig	NeuN	Synaptic Systems	266004
	Mouse	Tau	Invitrogen	MN1000
	Rabbit	S100beta	Abcam	ab52642
	Mouse	beta-3-Tubulin	Cell Signaling Technologies	4466S
	Goat	SOX1	R&D Systems	AF3369
	Rabbit	SOX2	Cell Signaling Technologies	3579S
	Rabbit	CSB	GeneTex	GTX104508
	Rabbit	SQLE	Proteintech	12544-1-AP
	Mouse	Ki67	Cell Signaling Technologies	9449S
	Mouse	p53	Merck	OP43
